# Supplementary material for: From Injury to Full Recovery: Monitoring Patient Progress Through Advanced Sensor and Motion Capture Technology
Source: Sensors (Basel). 2025 Jun 20;25(13):3853. doi: 10.3390/s25133853 (PMC12251791; doi:10.3390/s25133853)
Supplement: Supplementary file 1 [file sensors-25-03853-s001.zip]

Archive with 1 entries (1 files):
- sensors-3568979-supplementary.pdf
